# Supplementary material for: A Magnetic-Responsive Biomimetic Nanosystem Coated with Glioma Stem Cell Membranes Effectively Targets and Eliminates Malignant Gliomas
Source: Biomater Res. 2024 Dec 27;28:0123. doi: 10.34133/bmr.0123 (PMC11676004; doi:10.34133/bmr.0123)
Supplement: Supplementary 1 — Figs. S1 to S18 [file bmr.0123.f1.zip]

Archive with 20 entries (20 files):
- Figure S1.tif
- Figure S2.tif
- Figure S3.tif
- Figure S4.tif
- Figure S5.tif
- Figure S6.tif
- Figure S7.tif
- Figure s8.tif
- Figure S9.tif
- Figure S10.tif
- Figure S11.tif
- Figure S12.tif
- Figure S13.tif
- Figure S14.tif
- Figure S15.tif
- Figure S16.tif
- Figure S17.tif
- Figure S18.tif
- License to Publish.pdf
- Supplementary Materials (Clean Version).docx
